# Supplementary material for: Electronic Properties of Hexagonal Graphene Quantum Rings from TAO-DFT
Source: Nanomaterials (Basel). 2022 Nov 9;12(22):3943. doi: 10.3390/nano12223943 (PMC9694783; doi:10.3390/nano12223943)
Supplement: Supplementary file 1 [file nanomaterials-12-03943-s001.zip]

Archive with 1 entries (1 files):
- nanomaterials-2015409-supplementary.pdf
